# Supplementary material for: Study Protocol of “Sustainably Healthy—From Science 2 Highschool & University”—Prevalence of Mixed, Vegetarian, and Vegan Diets Linked to Sports & Exercise among Austrian Tertiary Students and Lecturers/Academic Staff
Source: Int J Environ Res Public Health. 2022 Nov 19;19(22):15313. doi: 10.3390/ijerph192215313 (PMC9690980; doi:10.3390/ijerph192215313)
Supplement: Supplementary file 1 [file ijerph-19-15313-s001.zip]

Archive with 1 entries (1 files):
- ijerph-2014944-supplementary.pdf
